# Supplementary material for: Adjuvanted RNA Origami—A Tunable Peptide Assembly Platform for Constructing Cancer Nanovaccines
Source: Vaccines (Basel). 2025 May 25;13(6):560. doi: 10.3390/vaccines13060560 (PMC12197741; doi:10.3390/vaccines13060560)
Supplement: Supplementary file 1 [file vaccines-13-00560-s001.zip]

Archive with 1 entries (1 files):
- vaccines-3621476-supplementary.pdf
